# Supplementary material for: Efficacy of Vitamin B12 and Adenosine Triphosphate in Enhancing Skin Radiance: Unveiled with a Drug–Target Interaction Deep Learning-Based Model
Source: Curr Issues Mol Biol. 2024 Aug 20;46(8):9082–92. doi: 10.3390/cimb46080537 (PMC11352743; doi:10.3390/cimb46080537)
Supplement: Supplementary file 1 [file cimb-46-00537-s001.zip]

Archive with 1 entries (1 files):
- cimb-3138728-supplementary.pdf
